# Supplementary material for: Exploring the optimal factor structure of mind-wandering: Associations with neuroticism
Source: PLoS One. 2024 Dec 11;19(12):e0311733. doi: 10.1371/journal.pone.0311733 (PMC11633954; doi:10.1371/journal.pone.0311733)
Supplement: S1 Table — (CSV) [file pone.0311733.s001.csv]

Parameter1	NEO_56	NEO_51	NEO_46	NEO_41	NEO_36	NEO_31	NEO_26	NEO_21	NEO_16	NEO_11	NEO_06	NEO_01	RRS_016	RRS_015	RRS_013	RRS_010	RRS_005	PSWQ_13	PSWQ_12	PSWQ_09	PSWQ_07	PSWQ_06	PSWQ_05	PSWQ_04	PSWQ_01	NYCQ_23	NYCQ_22	NYCQ_21	NYCQ_20	NYCQ_19	NYCQ_18	NYCQ_17	NYCQ_16	NYCQ_14	NYCQ_13	NYCQ_12	NYCQ_11	NYCQ_10	NYCQ_09	NYCQ_08	NYCQ_07	NYCQ_06	NYCQ_05	NYCQ_04	NYCQ_03	NYCQ_02
NYCQ_01	0.27***	0.15*	0.01	0.29***	0.35***	0.24***	0.20***	0.19***	0.08	0.15**	0.24***	0.17**	0.34***	0.34***	0.20***	0.29***	0.25***	0.36***	0.30***	0.31***	0.30***	0.32***	0.30***	0.28***	-0.18**	0.47***	0.77***	0.44***	0.45***	0.45***	0.51***	0.54***	0.24***	0.41***	0.53***	0.43***	0.44***	0.45***	0.54***	0.43***	0.60***	0.53***	0.51***	0.52***	0.51***	0.61***
NYCQ_02	0.23***	0.11	-0.02	0.12*	0.29***	0.19**	0.12*	0.14*	0.05	-1.60E-03	0.17**	0.09	0.23***	0.36***	0.25***	0.16**	0.23***	0.26***	0.18**	0.19***	0.25***	0.18**	0.22***	0.22***	-0.06	0.45***	0.54***	0.36***	0.48***	0.40***	0.41***	0.45***	0.34***	0.47***	0.54***	0.32***	0.41***	0.34***	0.51***	0.52***	0.50***	0.52***	0.61***	0.39***	0.55***	NA
NYCQ_03	0.16**	0.04	-0.03	0.09	0.18**	0.19***	0.12*	0.05	0.02	0.09	0.13*	0.13*	0.24***	0.23***	0.17**	0.20***	0.09	0.18**	0.19***	0.21***	0.27***	0.28***	0.25***	0.29***	-0.01	0.45***	0.55***	0.48***	0.53***	0.43***	0.56***	0.51***	0.40***	0.54***	0.49***	0.63***	0.56***	0.46***	0.45***	0.65***	0.71***	0.64***	0.50***	0.71***	NA	NA
NYCQ_04	0.03	0.02	-0.04	0.05	0.20***	0.08	0.1	0.13*	0.02	0.11	0.19**	0.12*	0.16**	0.17**	0.09	0.18**	0.09	0.18**	0.19***	0.21***	0.23***	0.19***	0.18**	0.21***	-0.1	0.38***	0.56***	0.63***	0.47***	0.45***	0.67***	0.46***	0.41***	0.54***	0.34***	0.49***	0.56***	0.53***	0.21***	0.54***	0.60***	0.60***	0.48***	NA	NA	NA
NYCQ_05	0.16**	0.20***	0.03	0.09	0.24***	0.1	0.14*	0.15**	0.08	0.05	0.15*	0.11*	0.17**	0.24***	0.27***	0.17**	0.08	0.15**	0.15**	0.13*	0.24***	0.17**	0.23***	0.17**	-0.07	0.30***	0.48***	0.41***	0.38***	0.49***	0.44***	0.41***	0.27***	0.33***	0.47***	0.30***	0.42***	0.46***	0.45***	0.53***	0.41***	0.48***	NA	NA	NA	NA
NYCQ_06	0.09	-2.04E-03	-0.12*	0.05	0.15**	-4.76E-03	0.05	0.05	3.29e-03	-9.39E-03	0.09	-4.74E-03	0.14*	0.22***	0.18**	0.11	0.16**	0.13*	0.09	0.14*	0.09	0.16**	0.09	0.09	-7.11E-03	0.44***	0.49***	0.68***	0.65***	0.60***	0.57***	0.39***	0.46***	0.57***	0.53***	0.50***	0.65***	0.56***	0.45***	0.69***	0.70***	NA	NA	NA	NA	NA
NYCQ_07	0.11	-0.05	-0.1	0.07	0.06	0.07	0.06	0.12*	6.94e-03	0.04	0.08	0.13*	0.20***	0.16**	0.15**	0.12*	0.08	0.18**	0.14*	0.13*	0.18**	0.22***	0.14*	0.19***	-0.07	0.55***	0.64***	0.57***	0.53***	0.48***	0.57***	0.60***	0.45***	0.56***	0.52***	0.70***	0.68***	0.53***	0.51***	0.75***	NA	NA	NA	NA	NA	NA
NYCQ_08	0.15*	0.02	-0.15**	-7.55E-03	0.12*	-0.02	-0.04	-3.48E-03	-0.07	-0.01	0.08	0.05	0.19***	0.22***	0.19***	0.1	0.14*	0.12*	0.09	0.1	0.12*	0.17**	0.11*	0.14*	5.62e-03	0.51***	0.48***	0.64***	0.60***	0.44***	0.54***	0.49***	0.38***	0.59***	0.48***	0.60***	0.69***	0.51***	0.48***	NA	NA	NA	NA	NA	NA	NA
NYCQ_09	0.41***	0.21***	0.04	0.15**	0.28***	0.02	0.1	0.09	0.04	0.04	0.17**	-0.03	0.28***	0.33***	0.21***	0.09	0.21***	0.25***	0.13*	0.21***	0.06	0.26***	0.16**	0.20***	0.04	0.47***	0.58***	0.31***	0.44***	0.28***	0.22***	0.60***	0.13*	0.42***	0.76***	0.57***	0.33***	0.27***	NA	NA	NA	NA	NA	NA	NA	NA
NYCQ_10	0.03	0.11	-0.07	0.09	0.09	0.02	0.15**	0.11	0.04	0.09	0.15*	0.05	0.18**	0.20***	0.21***	0.22***	0.08	0.20***	0.17**	0.24***	0.24***	0.22***	0.17**	0.13*	-0.12*	0.40***	0.42***	0.59***	0.40***	0.77***	0.49***	0.32***	0.44***	0.43***	0.37***	0.32***	0.45***	NA	NA	NA	NA	NA	NA	NA	NA	NA
NYCQ_11	0.03	-0.01	-0.17**	-0.02	0.12*	-0.02	-0.03	1.65e-03	-0.08	-0.04	0.14*	0.04	0.15*	0.11*	0.07	0.1	0.07	0.12*	0.04	0.20***	0.06	0.13*	0.06	0.14*	-9.46E-03	0.39***	0.48***	0.60***	0.53***	0.50***	0.60***	0.43***	0.40***	0.53***	0.48***	0.47***	NA	NA	NA	NA	NA	NA	NA	NA	NA	NA
NYCQ_12	0.23***	0.08	-0.03	0.1	0.13*	0.05	0.1	0.03	-0.03	0.08	0.11*	0.06	0.26***	0.25***	0.15**	0.06	0.08	0.24***	0.17**	0.18**	0.14*	0.25***	0.12*	0.18**	0.1	0.58***	0.51***	0.44***	0.52***	0.33***	0.40***	0.63***	0.30***	0.52***	0.54***	NA	NA	NA	NA	NA	NA	NA	NA	NA	NA	NA
NYCQ_13	0.27***	0.27***	0.04	0.15**	0.37***	0.17**	0.14*	0.29***	0.12*	0.09	0.27***	0.13*	0.28***	0.39***	0.27***	0.20***	0.30***	0.35***	0.29***	0.30***	0.27***	0.25***	0.29***	0.38***	-0.02	0.55***	0.71***	0.35***	0.49***	0.42***	0.36***	0.73***	0.19***	0.31***	NA	NA	NA	NA	NA	NA	NA	NA	NA	NA	NA	NA
NYCQ_14	0.08	-0.02	-0.12*	-0.04	0.1	-0.02	-0.05	-0.09	-0.09	-0.05	0.03	-0.03	0.1	0.16**	0.12*	0.1	-0.04	0.15**	0.07	0.12*	0.07	0.12*	0.06	0.06	-9.20E-03	0.52***	0.34***	0.65***	0.57***	0.44***	0.76***	0.33***	0.73***	NA	NA	NA	NA	NA	NA	NA	NA	NA	NA	NA	NA	NA
NYCQ_16	0.02	5.37e-03	-0.09	-0.08	0.14*	-0.01	0.04	0.05	7.18e-03	0.11	0.08	0.07	0.15**	0.21***	0.14*	0.16**	-0.04	0.15**	0.17**	0.23***	0.13*	0.1	0.14*	0.13*	-0.04	0.37***	0.17**	0.48***	0.44***	0.41***	0.62***	0.12*	NA	NA	NA	NA	NA	NA	NA	NA	NA	NA	NA	NA	NA	NA
NYCQ_17	0.31***	0.21***	0.15*	0.28***	0.28***	0.24***	0.21***	0.28***	0.23***	0.15**	0.26***	0.19***	0.36***	0.31***	0.28***	0.27***	0.29***	0.34***	0.26***	0.35***	0.33***	0.30***	0.32***	0.35***	-0.05	0.55***	0.69***	0.36***	0.42***	0.28***	0.48***	NA	NA	NA	NA	NA	NA	NA	NA	NA	NA	NA	NA	NA	NA	NA
NYCQ_18	0.05	-0.03	-0.06	0.03	0.12*	0.03	0.05	0.02	1.41e-03	0.03	0.15**	0.15**	0.17**	0.16**	0.09	0.16**	0.06	0.16**	0.16**	0.18**	0.13*	0.16**	0.12*	0.09	-0.04	0.53***	0.52***	0.70***	0.59***	0.52***	NA	NA	NA	NA	NA	NA	NA	NA	NA	NA	NA	NA	NA	NA	NA	NA
NYCQ_19	0.06	0.07	-0.11*	0.12*	0.12*	2.61e-03	0.07	0.08	0.03	0.04	0.19***	0.1	0.12*	0.25***	0.20***	0.17**	0.07	0.20***	0.21***	0.23***	0.21***	0.22***	0.21***	0.19**	-0.04	0.37***	0.48***	0.60***	0.47***	NA	NA	NA	NA	NA	NA	NA	NA	NA	NA	NA	NA	NA	NA	NA	NA	NA
NYCQ_20	0.09	0.06	-0.08	0.08	0.20***	0.04	0.11	-0.08	-0.01	0.05	0.12*	0.01	0.21***	0.28***	0.11*	0.1	0.26***	0.11*	0.14*	0.23***	0.13*	0.13*	0.17**	0.15**	0.06	0.51***	0.52***	0.72***	NA	NA	NA	NA	NA	NA	NA	NA	NA	NA	NA	NA	NA	NA	NA	NA	NA	NA
NYCQ_21	0.04	6.07e-03	-0.18**	6.14e-03	0.05	-0.05	0.03	-0.06	-0.05	0.02	0.06	0.04	0.13*	0.18**	0.12*	0.1	0.15**	0.13*	0.1	0.17**	0.11	0.17**	0.1	0.07	-0.03	0.38***	0.46***	NA	NA	NA	NA	NA	NA	NA	NA	NA	NA	NA	NA	NA	NA	NA	NA	NA	NA	NA
NYCQ_23	0.26***	0.05	-0.05	0.12*	0.17**	0.03	0.1	-2.59E-03	0.09	0.09	0.18**	-0.02	0.14*	0.22***	0.19***	0.08	0.16**	0.25***	0.07	0.24***	0.15*	0.22***	0.15**	0.20***	0.05	NA	NA	NA	NA	NA	NA	NA	NA	NA	NA	NA	NA	NA	NA	NA	NA	NA	NA	NA	NA	NA
PSWQ_01	-0.18**	-0.1	-0.27***	-0.11*	-0.17**	-0.26***	-0.18**	-0.26***	-0.24***	-0.24***	-0.22***	-0.29***	-0.22***	-0.07	-0.20***	-0.28***	-0.09	-0.35***	-0.34***	-0.32***	-0.31***	-0.36***	-0.35***	-0.32***	NA	NA	NA	NA	NA	NA	NA	NA	NA	NA	NA	NA	NA	NA	NA	NA	NA	NA	NA	NA	NA	NA
PSWQ_04	0.40***	0.46***	0.38***	0.44***	0.46***	0.60***	0.53***	0.58***	0.49***	0.53***	0.48***	0.49***	0.59***	0.51***	0.40***	0.52***	0.49***	0.72***	0.66***	0.67***	0.78***	0.66***	0.78***	NA	NA	NA	NA	NA	NA	NA	NA	NA	NA	NA	NA	NA	NA	NA	NA	NA	NA	NA	NA	NA	NA	NA
PSWQ_05	0.38***	0.43***	0.36***	0.46***	0.38***	0.57***	0.54***	0.55***	0.45***	0.56***	0.39***	0.48***	0.59***	0.49***	0.40***	0.57***	0.41***	0.73***	0.78***	0.67***	0.79***	0.75***	NA	NA	NA	NA	NA	NA	NA	NA	NA	NA	NA	NA	NA	NA	NA	NA	NA	NA	NA	NA	NA	NA	NA	NA
PSWQ_06	0.39***	0.45***	0.28***	0.48***	0.38***	0.52***	0.44***	0.48***	0.37***	0.54***	0.38***	0.43***	0.55***	0.43***	0.44***	0.50***	0.36***	0.68***	0.64***	0.64***	0.69***	NA	NA	NA	NA	NA	NA	NA	NA	NA	NA	NA	NA	NA	NA	NA	NA	NA	NA	NA	NA	NA	NA	NA	NA	NA
PSWQ_07	0.41***	0.41***	0.35***	0.36***	0.37***	0.61***	0.48***	0.57***	0.44***	0.51***	0.42***	0.45***	0.62***	0.52***	0.39***	0.59***	0.46***	0.72***	0.74***	0.69***	NA	NA	NA	NA	NA	NA	NA	NA	NA	NA	NA	NA	NA	NA	NA	NA	NA	NA	NA	NA	NA	NA	NA	NA	NA	NA
PSWQ_09	0.43***	0.43***	0.30***	0.42***	0.41***	0.48***	0.49***	0.47***	0.35***	0.48***	0.40***	0.33***	0.65***	0.52***	0.40***	0.55***	0.36***	0.67***	0.58***	NA	NA	NA	NA	NA	NA	NA	NA	NA	NA	NA	NA	NA	NA	NA	NA	NA	NA	NA	NA	NA	NA	NA	NA	NA	NA	NA
PSWQ_12	0.38***	0.37***	0.36***	0.40***	0.40***	0.58***	0.44***	0.54***	0.37***	0.49***	0.46***	0.53***	0.53***	0.45***	0.34***	0.49***	0.29***	0.68***	NA	NA	NA	NA	NA	NA	NA	NA	NA	NA	NA	NA	NA	NA	NA	NA	NA	NA	NA	NA	NA	NA	NA	NA	NA	NA	NA	NA
PSWQ_13	0.45***	0.38***	0.40***	0.42***	0.37***	0.56***	0.53***	0.58***	0.45***	0.49***	0.52***	0.50***	0.62***	0.53***	0.49***	0.50***	0.40***	NA	NA	NA	NA	NA	NA	NA	NA	NA	NA	NA	NA	NA	NA	NA	NA	NA	NA	NA	NA	NA	NA	NA	NA	NA	NA	NA	NA	NA
RRS_005	0.34***	0.37***	0.30***	0.37***	0.43***	0.30***	0.38***	0.30***	0.31***	0.41***	0.50***	0.20***	0.51***	0.62***	0.47***	0.50***	NA	NA	NA	NA	NA	NA	NA	NA	NA	NA	NA	NA	NA	NA	NA	NA	NA	NA	NA	NA	NA	NA	NA	NA	NA	NA	NA	NA	NA	NA
RRS_010	0.48***	0.39***	0.34***	0.45***	0.35***	0.43***	0.47***	0.42***	0.28***	0.49***	0.37***	0.25***	0.75***	0.56***	0.52***	NA	NA	NA	NA	NA	NA	NA	NA	NA	NA	NA	NA	NA	NA	NA	NA	NA	NA	NA	NA	NA	NA	NA	NA	NA	NA	NA	NA	NA	NA	NA
RRS_013	0.47***	0.30***	0.29***	0.31***	0.32***	0.29***	0.39***	0.39***	0.26***	0.36***	0.38***	0.24***	0.56***	0.64***	NA	NA	NA	NA	NA	NA	NA	NA	NA	NA	NA	NA	NA	NA	NA	NA	NA	NA	NA	NA	NA	NA	NA	NA	NA	NA	NA	NA	NA	NA	NA	NA
RRS_015	0.49***	0.39***	0.26***	0.35***	0.40***	0.43***	0.46***	0.45***	0.30***	0.32***	0.45***	0.23***	0.67***	NA	NA	NA	NA	NA	NA	NA	NA	NA	NA	NA	NA	NA	NA	NA	NA	NA	NA	NA	NA	NA	NA	NA	NA	NA	NA	NA	NA	NA	NA	NA	NA	NA
RRS_016	0.52***	0.51***	0.38***	0.53***	0.31***	0.51***	0.55***	0.47***	0.41***	0.53***	0.37***	0.34***	NA	NA	NA	NA	NA	NA	NA	NA	NA	NA	NA	NA	NA	NA	NA	NA	NA	NA	NA	NA	NA	NA	NA	NA	NA	NA	NA	NA	NA	NA	NA	NA	NA	NA
NEO_01	0.19***	0.20***	0.35***	0.26***	0.24***	0.45***	0.31***	0.41***	0.32***	0.36***	0.26***	NA	NA	NA	NA	NA	NA	NA	NA	NA	NA	NA	NA	NA	NA	NA	NA	NA	NA	NA	NA	NA	NA	NA	NA	NA	NA	NA	NA	NA	NA	NA	NA	NA	NA	NA
NEO_06	0.46***	0.19***	0.36***	0.33***	0.56***	0.32***	0.46***	0.43***	0.41***	0.38***	NA	NA	NA	NA	NA	NA	NA	NA	NA	NA	NA	NA	NA	NA	NA	NA	NA	NA	NA	NA	NA	NA	NA	NA	NA	NA	NA	NA	NA	NA	NA	NA	NA	NA	NA	NA
NEO_11	0.46***	0.54***	0.41***	0.55***	0.39***	0.57***	0.58***	0.55***	0.55***	NA	NA	NA	NA	NA	NA	NA	NA	NA	NA	NA	NA	NA	NA	NA	NA	NA	NA	NA	NA	NA	NA	NA	NA	NA	NA	NA	NA	NA	NA	NA	NA	NA	NA	NA	NA	NA
NEO_16	0.40***	0.49***	0.64***	0.46***	0.27***	0.53***	0.53***	0.58***	NA	NA	NA	NA	NA	NA	NA	NA	NA	NA	NA	NA	NA	NA	NA	NA	NA	NA	NA	NA	NA	NA	NA	NA	NA	NA	NA	NA	NA	NA	NA	NA	NA	NA	NA	NA	NA	NA
NEO_21	0.42***	0.52***	0.52***	0.44***	0.45***	0.65***	0.54***	NA	NA	NA	NA	NA	NA	NA	NA	NA	NA	NA	NA	NA	NA	NA	NA	NA	NA	NA	NA	NA	NA	NA	NA	NA	NA	NA	NA	NA	NA	NA	NA	NA	NA	NA	NA	NA	NA	NA
NEO_26	0.55***	0.48***	0.42***	0.58***	0.33***	0.51***	NA	NA	NA	NA	NA	NA	NA	NA	NA	NA	NA	NA	NA	NA	NA	NA	NA	NA	NA	NA	NA	NA	NA	NA	NA	NA	NA	NA	NA	NA	NA	NA	NA	NA	NA	NA	NA	NA	NA	NA
NEO_31	0.43***	0.49***	0.50***	0.47***	0.35***	NA	NA	NA	NA	NA	NA	NA	NA	NA	NA	NA	NA	NA	NA	NA	NA	NA	NA	NA	NA	NA	NA	NA	NA	NA	NA	NA	NA	NA	NA	NA	NA	NA	NA	NA	NA	NA	NA	NA	NA	NA
NEO_36	0.51***	0.40***	0.28***	0.31***	NA	NA	NA	NA	NA	NA	NA	NA	NA	NA	NA	NA	NA	NA	NA	NA	NA	NA	NA	NA	NA	NA	NA	NA	NA	NA	NA	NA	NA	NA	NA	NA	NA	NA	NA	NA	NA	NA	NA	NA	NA	NA
NEO_41	0.47***	0.60***	0.39***	NA	NA	NA	NA	NA	NA	NA	NA	NA	NA	NA	NA	NA	NA	NA	NA	NA	NA	NA	NA	NA	NA	NA	NA	NA	NA	NA	NA	NA	NA	NA	NA	NA	NA	NA	NA	NA	NA	NA	NA	NA	NA	NA
NEO_46	0.37***	0.44***	NA	NA	NA	NA	NA	NA	NA	NA	NA	NA	NA	NA	NA	NA	NA	NA	NA	NA	NA	NA	NA	NA	NA	NA	NA	NA	NA	NA	NA	NA	NA	NA	NA	NA	NA	NA	NA	NA	NA	NA	NA	NA	NA	NA
NEO_51	0.53***	NA	NA	NA	NA	NA	NA	NA	NA	NA	NA	NA	NA	NA	NA	NA	NA	NA	NA	NA	NA	NA	NA	NA	NA	NA	NA	NA	NA	NA	NA	NA	NA	NA	NA	NA	NA	NA	NA	NA	NA	NA	NA	NA	NA	NA
