# Supplementary material for: Exploring the optimal factor structure of mind-wandering: Associations with neuroticism
Source: PLoS One. 2024 Dec 11;19(12):e0311733. doi: 10.1371/journal.pone.0311733 (PMC11633954; doi:10.1371/journal.pone.0311733)
Supplement: S2 Table — (XLSX) [file pone.0311733.s002.xlsx]

## Sheet: Sheet1
Diagnosis - Current	N	%
Mood Disorder	34	11
Anxiety Disorder	24	7.8
Traumatic and stress-related	20	6.5
Substance Use	6	2
Eating Disorder	17	5.5
ADHD	2	0
Psychotic	0	0
At least one Diagnosis	112	36.5
Multiple Current Diagnoses	31	9.8
No Current Diagnosis	195	63.5
Diagnosis - Past	N	%
Mood Disorder	67	21.8
Anxiety Disorder	25	8.1
Traumatic and stress-related	14	4.6
Substance Use	67	21.8
Eating Disorder	12	3.9
ADHD	0	0
Psychotic	2	0.1
At least one past Diagnosis	132	42.7
Multiple Past Diagnoses	47	15
No Past Diagnosis	176	57.3
