# Supplementary material for: Exploring the optimal factor structure of mind-wandering: Associations with neuroticism
Source: PLoS One. 2024 Dec 11;19(12):e0311733. doi: 10.1371/journal.pone.0311733 (PMC11633954; doi:10.1371/journal.pone.0311733)
Supplement: S3 Table — (XLSX) [file pone.0311733.s003.xlsx]

## Sheet: Sheet1
	Neg/Past	Pos/Future/Int)	PNT		Factor Correlations
MRIQ_01	0.575*	0.209*	0.186*
MRIQ_02	0.502*	0.249*	0.074			NP	PFI
MRIQ_03	0.483*	0.426*	0.032		NP
MRIQ_04	0.284*	0.566*	0.037		PFI	.497*
MRIQ_05	0.379*	0.330*	0.055		PNT	.247*	0.08
MRIQ_06	0.354*	0.598*	-0.079
MRIQ_07	0.589*	0.425*	-0.081*
MRIQ_08	0.471*	0.500*	-0.110*
MRIQ_09	0.851*	-0.112	-0.036
MRIQ_10	-0.062	0.773*	0.150*
MRIQ_11	0.364*	0.523*	-0.100*
MRIQ_12	0.637*	0.208*	-0.055
MRIQ_13	0.873*	-0.078	0.091
MRIQ_14	0.057	0.795*	-0.058
MRIQ_16	-0.200*	0.800*	0.095*
MRIQ_17	0.778*	-0.028	0.141*
MRIQ_18	0.105	0.775*	0.005
MRIQ_19	-0.04	0.760*	0.149*
MRIQ_20	0.319*	0.538*	-0.017
MRIQ_21	0.120*	0.756*	-0.024
MRIQ_22	0.681*	0.125*	0.298*
MRIQ_23	0.507*	0.256*	-0.006
PSWQ_01	-0.115	0.057	0.410*
PSWQ_04	0.139*	-0.057	0.816*
PSWQ_05	-0.003	0.03	0.898*
PSWQ_06	0.06	0.054	0.764*
PSWQ_07	0.012	0.038	0.867*
PSWQ_09	0.041	0.088	0.750*
PSWQ_12	-0.043	0.071	0.805*
PSWQ_13	0.117*	-0.007	0.799*
RRS_005	0.228*	-0.140*	0.519*
RRS_010	-0.04	0.072	0.748*
RRS_013	0.135	-0.003	0.549*
RRS_015	0.215*	0.009	0.620*
RRS_016	0.105	0.009	0.774*
