# Supplementary material for: Exploring the optimal factor structure of mind-wandering: Associations with neuroticism
Source: PLoS One. 2024 Dec 11;19(12):e0311733. doi: 10.1371/journal.pone.0311733 (PMC11633954; doi:10.1371/journal.pone.0311733)
Supplement: S4 Table — (XLSX) [file pone.0311733.s004.xlsx]

## Sheet: Sheet1
	NP	PI	PNT	Future
MRIQ_01	0.543*	0.023	0.146*	0.327*
MRIQ_02	0.473*	0.147*	0.05	0.223*
MRIQ_03	0.441*	0.351*	0.017	0.223*
MRIQ_04	0.237*	0.388*	0.014	0.357*			Factor Loadings
MRIQ_05	0.364*	0.078	0.01	0.382*
MRIQ_06	0.309*	0.423*	-0.103*	0.354*				Neg/Past	Int/Pos	PNT	Future
MRIQ_07	0.544*	0.356*	-0.099*	0.220*			I/P	0.400*
MRIQ_08	0.422*	0.450*	-0.118*	0.202*			PNT	0.240*	0.082
MRIQ_09	0.832*	-0.026	-0.051	-0.04			F	0.347*	0.372*	0.117
MRIQ_10	-0.044	0.228*	0.076	0.717*
MRIQ_11	0.318*	0.408*	-0.115*	0.272*
MRIQ_12	0.608*	0.332*	-0.052	-0.052
MRIQ_13	0.856*	-0.068	0.066	0.058				Value	P-Value	df
MRIQ_14	0.016	0.833*	-0.035	0.086			Chi-Square	919.697	0	461
MRIQ_16	-0.242*	0.782*	0.119*	0.141*
MRIQ_17	0.759*	0.056	0.130*	-0.021				Estimate	90% CI	<=.05
MRIQ_18	0.065	0.673*	0.007	0.261*			RMSEA	0.056	0.051-0.062	0.025
MRIQ_19	-0.029	0.201*	0.073	0.748*			CFI	0.961
MRIQ_20	0.276*	0.504*	-0.019	0.173*			TLI	0.95
MRIQ_21	0.065	0.583*	-0.035	0.366*			SRMR	0.051
MRIQ_22	0.665*	-0.063	0.252*	0.316*
MRIQ_23	0.481*	0.286*	-0.01	0.057
PSWQ_01	-0.114	-0.087	0.396*	0.190*
PSWQ_04	0.153*	-0.104	0.799*	0.088
PSWQ_05	0.016	-0.133*	0.864*	0.225*
PSWQ_06	0.069	-0.042	0.745*	0.156*
PSWQ_07	0.027	-0.085	0.842*	0.182*
PSWQ_09	0.04	0.091	0.749*	0.048
PSWQ_12	-0.029	-0.111*	0.772*	0.252*
PSWQ_13	0.125*	-0.03	0.789*	0.067
RRS_005	0.231*	0.082	0.531*	-0.240*
RRS_010	-0.054	0.255*	0.759*	-0.158
RRS_013	0.131	0.181*	0.552*	-0.172*
RRS_015	0.212*	0.255*	0.632*	-0.234*
RRS_016	0.103	0.294*	0.794*	-0.289*
