# Supplementary material for: Exploring the optimal factor structure of mind-wandering: Associations with neuroticism
Source: PLoS One. 2024 Dec 11;19(12):e0311733. doi: 10.1371/journal.pone.0311733 (PMC11633954; doi:10.1371/journal.pone.0311733)
Supplement: S5 Table — (XLSX) [file pone.0311733.s005.xlsx]

## Sheet: Sheet1
Item	Neg	Pos/Int	Future	Worry	Brood				Neg/Past	Pos/Int	Future	Worry	Brood
MRIQ_01	0.469*	-0.045	0.424*	0.176*	0.025			N/P
MRIQ_02	0.404*	0.05	0.370*	-0.047	0.154*			P/I	0.365*
MRIQ_03	0.402*	0.399*	0.168*	0.244*	-0.199*			F	0.402*	0.515*
MRIQ_04	0.183*	0.408*	0.323*	0.265*	-0.256*			W	0.190*	0.097*	0.192*
MRIQ_05	0.299*	-0.029	0.510*	-0.007	0.04			B	0.168*	0.055	0.138*	0.510*
MRIQ_06	0.261*	0.351*	0.442*	-0.112*	0.028
MRIQ_07	0.502*	0.396*	0.194*	0.117*	-0.187*
MRIQ_08	0.382*	0.433*	0.242*	-0.063	-0.022
MRIQ_09	0.779*	-0.014	0.034	-0.152*	0.207*
MRIQ_10	-0.108*	0.089	0.812*	0.051	0.008				Value	P-Value	df
MRIQ_11	0.278*	0.393*	0.297*	-0.017	-0.085			Chi-Square	747.876*	0	430
MRIQ_12	0.606*	0.460*	-0.171*	0.088	-0.064
MRIQ_13	0.791*	-0.07	0.134*	-0.02	0.201*				Estimate	90% CI	<=.05
MRIQ_14	0.008	0.866*	0.038	-0.062	0.062			RMSEA	0.049	0.043 - 0.055	0.631
MRIQ_16	-0.249*	0.783*	0.099	0.029	0.116*			CFI	0.973
MRIQ_17	0.723*	0.11	-0.036	0.160*	0.078			TLI	0.963
MRIQ_18	0.034	0.669*	0.245*	0.061	-0.037			SRMR	0.043
MRIQ_19	-0.103*	0.035	0.880*	0.008	0.052
MRIQ_20	0.241*	0.452*	0.247*	-0.175*	0.218*
MRIQ_21	0.019	0.508*	0.439*	-0.117*	0.1
MRIQ_22	0.598*	-0.082	0.350*	0.328*	0.003
MRIQ_23	0.455*	0.328*	0.037	-0.005	0.064
PSWQ_01	-0.13	-0.068	0.123	0.443*	-0.029
PSWQ_04	0.129*	-0.016	-0.052	0.714*	0.206*
PSWQ_05	-0.009	-0.026	0.04	0.842*	0.120*
PSWQ_06	0.04	0.031	0.028	0.689*	0.156*
PSWQ_07	-0.009	-0.031	0.07	0.763*	0.183*
PSWQ_09	-0.002	0.103*	0.011	0.552*	0.322*
PSWQ_12	-0.045	0	0.055	0.793*	0.056
PSWQ_13	0.088*	0.013	-0.01	0.636*	0.281*
RRS_005	0.155*	-0.112	0.035	0.059	0.617*
RRS_010	-0.138*	0.089	0.056	0.322*	0.577*
RRS_013	0.058	-0.022	0.099	0.065	0.622*
RRS_015	0.112	0.05	0.064	0.061	0.748*
RRS_016	0.023	0.164*	-0.096	0.311*	0.658*
