# Supplementary material for: Exploring the optimal factor structure of mind-wandering: Associations with neuroticism
Source: PLoS One. 2024 Dec 11;19(12):e0311733. doi: 10.1371/journal.pone.0311733 (PMC11633954; doi:10.1371/journal.pone.0311733)
Supplement: S6 Table — (XLSX) [file pone.0311733.s006.xlsx]

## Sheet: Sheet1
Item	Int	Neg	Pos	Future	Worry	Brood				I	N	P	F	W	B
MRIQ_01	0.096	0.496*	0.023	0.351*	0.213*	-0.067			Int
MRIQ_02	0.008	0.471*	0.135	0.309*	-0.022	0.073			Neg	0.470*
MRIQ_03	0.609*	0.117*	0.136*	0.100*	0.157*	-0.079			Pos	0.541*	0.293*
MRIQ_04	0.499*	-0.031	0.211*	0.254*	0.223*	-0.189*			Future	0.440*	0.287*	0.480*
MRIQ_05	0.091	0.331*	-0.006	0.453*	-0.002	0.001			Worry	0.106*	0.181*	0.054	0.150*
MRIQ_06	0.431*	0.077	0.159*	0.375*	-0.192*	0.135*			Brood	0.119*	0.232*	0.117*	0.157*	0.516*
MRIQ_07	0.679*	0.179*	0.089*	0.120*	0.011	-0.041
MRIQ_08	0.632*	0.076	0.120*	0.170*	-0.205*	0.176*
MRIQ_09	0.083	0.756*	0.065	-0.036	-0.128	0.121
MRIQ_10	0.107	-0.065	0.066	0.755*	0.026	0.033
MRIQ_11	0.536*	0.02	0.145*	0.232*	-0.104	0.043
MRIQ_12	0.565*	0.319*	0.224*	-0.237*	0.011	0.026
MRIQ_13	0.081	0.779*	0.023	0.064	0.005	0.112
MRIQ_14	0.035	0.07	0.910*	-0.037	-0.011	-0.044				Value	P-Value	df
MRIQ_16	-0.051	-0.162*	0.810*	0.072	0.059	0.06			Chi-Square	668.432*	0	400
MRIQ_17	0.323*	0.582*	0.034	-0.094	0.149*	0.055
MRIQ_18	0.143*	0.047	0.637*	0.192*	0.105*	-0.121*				Estimate	90% CI	<=.05
MRIQ_19	-0.033	0.031	0.097*	0.824*	0.012	0.023			RMSEA	0.046	0.040 - 0.053	0.826
MRIQ_20	0.191*	0.187*	0.402*	0.181*	-0.183*	0.207*			CFI	0.977
MRIQ_21	0.241*	-0.053	0.424*	0.366*	-0.135*	0.123*			TLI	0.966
MRIQ_22	0.179*	0.578*	-0.04	0.272*	0.356*	-0.078			SRMR	0.038
MRIQ_23	0.13	0.428*	0.357*	-0.03	0.016	-0.005
PSWQ_01	-0.018	-0.096	-0.047	0.126	0.446*	-0.03
PSWQ_04	0.073	0.108*	-0.026	-0.049	0.686*	0.228*
PSWQ_05	0.003	0.021	0.008	0.042	0.822*	0.134*
PSWQ_06	0.099	0.012	0.004	0.024	0.660*	0.188*
PSWQ_07	0.033	0.005	-0.027	0.075	0.741*	0.203*
PSWQ_09	0	0.018	0.119*	0.009	0.537*	0.328*
PSWQ_12	-0.065	0.022	0.081	0.053	0.788*	0.05
PSWQ_13	-0.09	0.163*	0.105*	-0.02	0.629*	0.268*
RRS_005	-0.03	0.177*	-0.128	0.05	0.039	0.619*
RRS_010	0.129	-0.198*	-0.054	0.09	0.292*	0.618*
RRS_013	-0.088	0.118	-0.005	0.109	0.045	0.624*
RRS_015	-0.160*	0.209*	0.12	0.067	0.039	0.742*
RRS_016	0.209*	-0.085	-0.006	-0.083	0.261*	0.721*
