# Supplementary material for: Exploring the optimal factor structure of mind-wandering: Associations with neuroticism
Source: PLoS One. 2024 Dec 11;19(12):e0311733. doi: 10.1371/journal.pone.0311733 (PMC11633954; doi:10.1371/journal.pone.0311733)
Supplement: S7 Table — (XLSX) [file pone.0311733.s007.xlsx]

## Sheet: Sheet1
	NP	PFI	PNT					NP	PFI
MRIQ_01	0.585*	0.145*	0.184*				NP
MRIQ_02	0.593*	0.140*	0.032				PFI	.497*
MRIQ_03	0.457*	0.442*	0.026				PNT	.247*	0.08
MRIQ_04	0.264*	0.554*	0.038
MRIQ_05	0.416*	0.273*	0.027
MRIQ_06	0.320*	0.614*	-0.084
MRIQ_07	0.518*	0.459*	-0.056
MRIQ_09	0.834*	-0.052	-0.069
MRIQ_10	0.064	0.600*	0.114
MRIQ_12	0.601*	0.230*	-0.052				AIC	BIC	N BIC
MRIQ_13	0.821*	-0.025	0.07				23897.1	24783.4	24031.7
MRIQ_14	0.044	0.786*	-0.056
MRIQ_16	-0.247*	0.797*	0.118*
MRIQ_17	0.803*	-0.046	0.128*
MRIQ_18	0.022	0.794*	0.012
MRIQ_19	0.046	0.615*	0.127*
MRIQ_20	0.285*	0.546*	-0.002
MRIQ_21	0.049	0.798*	0.011
MRIQ_22	0.710*	0.087	0.280*
MRIQ_23	0.548*	0.235*	-0.006
PSWQ_01	-0.055	0.027	0.440*
PSWQ_04	0.119*	-0.076	0.829*
PSWQ_05	0.035	-0.008	0.885*
PSWQ_06	0.069	0.03	0.778*
PSWQ_07	0.04	-0.007	0.864*
PSWQ_09	0.035	0.068	0.756*
PSWQ_12	-0.006	0.051	0.807*
PSWQ_13	0.071	0	0.822*
RRS_005	0.198*	-0.137	0.479*
RRS_010	-0.027	0.096	0.692*
RRS_013	0.036	0.047	0.537*
RRS_015	0.131	0.065	0.591*
RRS_016	0.076	0.05	0.727*
