# Supplementary material for: Exploring the optimal factor structure of mind-wandering: Associations with neuroticism
Source: PLoS One. 2024 Dec 11;19(12):e0311733. doi: 10.1371/journal.pone.0311733 (PMC11633954; doi:10.1371/journal.pone.0311733)
Supplement: S8 Table — (XLSX) [file pone.0311733.s008.xlsx]

## Sheet: Sheet1
Item	g (MW)	PFI	NP	PNT					Value	P-Value	df
MRIQ_01	0.773*		0.188*					Chi-Square	11402.3	0	528
MRIQ_02	0.691*		0.096
MRIQ_03	0.846*		-0.286*						Estimate	90% CI	<=.05
MRIQ_04	0.692*	0.289*						RMSEA	0.059	0.053 - 0.065	0.005
MRIQ_05	0.639*		0.056
MRIQ_06	0.702*	0.354*						CFI	0.96
MRIQ_07	0.848*		-0.101*					TLI	0.948
MRIQ_09	0.616*		0.475*
MRIQ_10	0.563*	0.502*						SRMR	0.046
MRIQ_12	0.722*		0.046
MRIQ_13	0.708*		0.598*
MRIQ_14	0.556*	0.613*
MRIQ_16	0.401*	0.607*
MRIQ_17	0.718*		0.350*
MRIQ_18	0.620*	0.566*
MRIQ_19	0.573*	0.502*
MRIQ_20	0.635*	0.391*
MRIQ_21	0.588*	0.583*
MRIQ_22	0.841*		0.261*
MRIQ_23	0.659*		0.132*
PSWQ_01	0.071			0.377*
PSWQ_04	0.312*			0.788*
PSWQ_05	0.292*			0.851*
PSWQ_06	0.322*			0.724*
PSWQ_07	0.308*			0.818*
PSWQ_09	0.332*			0.702*
PSWQ_12	0.263*			0.757*
PSWQ_13	0.337*			0.762*
RRS_005	0.230*			0.520*
RRS_010	0.242*			0.705*
RRS_013	0.271*			0.529*
RRS_015	0.380*			0.596*
RRS_016	0.319*			0.746*
