# Supplementary material for: Exploring the optimal factor structure of mind-wandering: Associations with neuroticism
Source: PLoS One. 2024 Dec 11;19(12):e0311733. doi: 10.1371/journal.pone.0311733 (PMC11633954; doi:10.1371/journal.pone.0311733)
Supplement: S9 Table — (XLSX) [file pone.0311733.s009.xlsx]

## Sheet: Sheet1
item	g (MW)	PFI	NP	PNT					Value	P-Value	df
MRIQ_01	0.700*	-0.086	0.325*	0.129				Chi-Square	11402.3	0	528
MRIQ_02	0.609*	0.033	0.308*	0.045
MRIQ_03	0.710*	0.178*	0.296	0.01					Estimate	90% CI	<=.05
MRIQ_04	0.725*	0.198*	0.111	-0.042				RMSEA	0.059	0.053 - 0.065	0.005
MRIQ_05	0.627*	-0.055	0.167	-0.021
MRIQ_06	0.748*	0.222*	0.159	-0.14				CFI	0.96
MRIQ_07	0.731*	0.172*	0.363*	-0.87				TLI	0.948
MRIQ_09	0.463*	-0.056	0.649*	0.027
MRIQ_10	0.791*	0.014	-0.239	-0.054				SRMR	0.046
MRIQ_12	0.537*	0.222	0.505*	-0.007
MRIQ_13	0.572*	-0.116	0.635*	0.129
MRIQ_14	0.603*	0.632*	0.069	-0.086
MRIQ_16	0.500*	0.588*	-0.159	0.034
MRIQ_17	0.533*	-0.004	0.592*	0.189
MRIQ_18	0.702*	0.461*	0.043	-0.061
MRIQ_19	0.809*	-0.009	-0.228*	-0.06
MRIQ_20	0.643*	0.337*	0.203	-0.045
MRIQ_21	0.726*	0.364*	-0.013	-0.109
MRIQ_22	0.739*	-0.169	0.410*	0.250*
MRIQ_23	0.537*	0.185	0.379*	0.005
PSWQ_01	0.154	-0.127	-0.162	0.344*
PSWQ_04	0.324*	-0.165	0.063	0.772*
PSWQ_05	0.368*	-0.212	-0.089	0.801*
PSWQ_06	0.361*	-0.123	-0.019	0.699*
PSWQ_07	0.361*	-0.162	-0.062	0.784*
PSWQ_09	0.327*	0.013	0.008	0.713*
PSWQ_12	0.356*	-0.19	-0.125	0.702*
PSWQ_13	0.336*	-0.094	0.056	0.758*
RRS_005	0.121*	0.075	0.242*	0.566*
RRS_010	0.187*	0.195	0.006	0.739*
RRS_013	0.190*	0.142	0.15	0.561*
RRS_015	0.253*	0.207*	0.237*	0.652*
RRS_016	0.198*	0.238*	0.166*	0.807*
