# Supplementary material for: Exploring the optimal factor structure of mind-wandering: Associations with neuroticism
Source: PLoS One. 2024 Dec 11;19(12):e0311733. doi: 10.1371/journal.pone.0311733 (PMC11633954; doi:10.1371/journal.pone.0311733)
Supplement: S10 Table — (XLSX) [file pone.0311733.s010.xlsx]

## Sheet: Sheet1
Variable Name	F	Significance
Neuroticism	3.295	0.07
Rumination	1.595	0.208
Worry	8.633	0.004
Negative/Past Mind-Wandering	0.99	0.321
Positive/Future/Interaction-Oriented Mind-Wandering	0.895	0.345
