# Supplementary material for: Exploring the optimal factor structure of mind-wandering: Associations with neuroticism
Source: PLoS One. 2024 Dec 11;19(12):e0311733. doi: 10.1371/journal.pone.0311733 (PMC11633954; doi:10.1371/journal.pone.0311733)
Supplement: S11 Table — (XLSX) [file pone.0311733.s011.xlsx]

## Sheet: Sheet1
Facet	B	SE	t	P-value
Negative/Past	-0.02	0.04	-0.01	0.96
Positive/Future	0.08	0.03	2.7	0.07
PNT	-0.13	0.03	-3.9	<0.01
