# Supplementary material for: Exploring the optimal factor structure of mind-wandering: Associations with neuroticism
Source: PLoS One. 2024 Dec 11;19(12):e0311733. doi: 10.1371/journal.pone.0311733 (PMC11633954; doi:10.1371/journal.pone.0311733)
Supplement: S12 Table — (XLSX) [file pone.0311733.s012.xlsx]

## Sheet: Sheet1
Facet	B	SE	t	P-value
Negative/Past	-0.01	0.05	-0.23	0.82
Positive/Future	0.08	0.03	2.43	0.02
PNT	0.03	0.03	0.76	0.45
