# Supplementary material for: Exploring the optimal factor structure of mind-wandering: Associations with neuroticism
Source: PLoS One. 2024 Dec 11;19(12):e0311733. doi: 10.1371/journal.pone.0311733 (PMC11633954; doi:10.1371/journal.pone.0311733)
Supplement: S13 Table — (XLSX) [file pone.0311733.s013.xlsx]

## Sheet: Sheet1
Facet	B	SE	t	P-value
Negative/Past	-0.11	0.06	-2.38	0.02
Positive/Future	0.07	0.03	0.17	0.03
PNT	-0.11	0.03	-3.32	<0.01
