# Supplementary material for: Exploring the optimal factor structure of mind-wandering: Associations with neuroticism
Source: PLoS One. 2024 Dec 11;19(12):e0311733. doi: 10.1371/journal.pone.0311733 (PMC11633954; doi:10.1371/journal.pone.0311733)
Supplement: S14 Table — (XLSX) [file pone.0311733.s014.xlsx]

## Sheet: Sheet1
Facet	B	SE	t	P-value
Negative/Past	-0.1	0.04	-2.37	0.02
Positive/Future	0.07	0.03	2.5	0.01
PNT	-0.13	0.03	-4.21	<0.01
